# Supplementary material for: Mitochondrial Dysfunction in Autism and Attention-Deficit/Hyperactivity Disorder: Evidence from Genetic, Biochemical, and Neuroimaging Approaches
Source: Antioxidants (Basel). 2026 Jun 18;15(6):764. doi: 10.3390/antiox15060764 (PMC13295364; doi:10.3390/antiox15060764)
Supplement: Supplementary file 1 [file antioxidants-15-00764-s001.zip]

Archive with 8 entries (6 files):
- antioxidants-4299708-supplementary/
- antioxidants-4299708-supplementary/Publication Licences/
- antioxidants-4299708-supplementary/Publication Licences/Fig 1 Publication License Apr-17-2026.pdf
- antioxidants-4299708-supplementary/Publication Licences/Fig 2 Publication License Apr-16-2026.pdf
- antioxidants-4299708-supplementary/Publication Licences/Fig 3 Publication License Apr-17-2026.pdf
- antioxidants-4299708-supplementary/SARNA COMPLETE (1).pdf
- antioxidants-4299708-supplementary/Search_Strategy_MDPI (2).docx
- antioxidants-4299708-supplementary/Supplementary File List (1).docx
